# Supplementary material for: Genome-Wide Identification, Phylogeny, and Expression Analyses of the 14-3-3 Family Reveal Their Involvement in the Development, Ripening, and Abiotic Stress Response in Banana
Source: Front Plant Sci. 2016 Sep 22;7:1442. doi: 10.3389/fpls.2016.01442 (PMC5031707; doi:10.3389/fpls.2016.01442)
Supplement: Table S1 — Amino acid sequence identity of banana 14-3-3 genes. [file Table1.XLSX]

## Sheet: Sheet1
Table S1	Amino acid sequence identity of banana 14-3-3 genes
	MaGRF1	MaGRF2	MaGRF3	MaGRF4	MaGRF5	MaGRF6	MaGRF7	MaGRF8	MaGRF9	MaGRF10	MaGRF11	MaGRF12	MaGRF13	MaGRF14	MaGRF15	MaGRF16	MaGRF17	MaGRF18	MaGRF19	MaGRF20	MaGRF21	MaGRF22	MaGRF23	MaGRF24	MaGRF25
MaGRF1
MaGRF2	62
MaGRF3	64	84
MaGRF4	66	91	86
MaGRF5	65	90	83	90
MaGRF6	65	82	88	86	85
MaGRF7	65	81	89	85	84	88
MaGRF8	47	61	60	61	62	60	62
MaGRF9	65	70	72	72	71	71	73	58
MaGRF10	74	69	69	71	70	70	69	52	70
MaGRF11	74	70	72	73	71	72	73	54	71	83
MaGRF12	61	66	68	67	66	68	70	58	65	62	64
MaGRF13	53	49	54	54	53	53	54	42	51	62	61	44
MaGRF14	29	34	35	36	34	34	34	30	36	34	34	30	24
MaGRF15	75	74	76	76	74	76	76	63	70	85	80	61	90	25
MaGRF16	76	71	76	74	72	76	76	60	71	83	80	62	91	25	93
MaGRF17	77	73	76	76	74	76	76	60	72	82	82	62	92	25	92	95
MaGRF18	77	72	76	75	73	76	76	59	71	85	83	61	96	24	90	92	91
MaGRF19	77	72	75	75	72	75	75	60	70	87	84	61	94	24	89	90	91	93
MaGRF20	79	74	77	77	75	77	77	59	70	85	83	62	96	24	92	92	92	97	95
MaGRF21	78	73	76	76	74	76	76	60	70	85	83	62	96	24	92	93	93	96	94	98
MaGRF22	78	73	76	76	74	76	76	60	71	86	85	62	96	24	92	93	93	96	95	98	98
MaGRF23	79	71	75	73	74	74	73	59	72	89	88	64	84	24	84	83	82	85	85	85	85	86
MaGRF24	76	70	73	72	72	72	73	59	70	92	86	62	88	25	85	84	83	88	88	87	87	88	89
MaGRF25	78	68	74	72	69	73	73	57	70	82	92	66	82	25	78	78	81	81	82	82	83	82	86	84
