# Supplementary material for: Genome-Wide Identification, Phylogeny, and Expression Analyses of the 14-3-3 Family Reveal Their Involvement in the Development, Ripening, and Abiotic Stress Response in Banana
Source: Front Plant Sci. 2016 Sep 22;7:1442. doi: 10.3389/fpls.2016.01442 (PMC5031707; doi:10.3389/fpls.2016.01442)
Supplement: Table S2 — Characteristics of 14-3-3s proteins in banana. [file Table2.XLS]

## Sheet: Sheet1
	Table S2. Characteristics of 14-3-3 proteins in banana
	Gene name	Gene ID	Amino acids	MW(kDa)	PI
	MaGRF1	GSMUA_Achr3P06740_001	223	25.407	5.03
	MaGRF2	GSMUA_Achr8P27280_001	344	38.7891	5.27
	MaGRF3	GSMUA_AchrUn_randomP21670_001	258	29.19	4.78
	MaGRF4	GSMUA_Achr9P06440_001	267	30.3632	4.81
	MaGRF5	GSMUA_Achr6P26860_001	266	30.127	4.84
	MaGRF6	GSMUA_Achr2P19330_001	266	29.991	4.81
	MaGRF7	GSMUA_Achr7P13910_001	264	29.8561	4.82
	MaGRF8	GSMUA_Achr4P15130_001	244	27.8644	5.29
	MaGRF9	GSMUA_Achr7P00550_001	272	30.8792	4.84
	MaGRF10	GSMUA_Achr10P19170_001	206	23.401	4.73
	MaGRF11	GSMUA_Achr7P19110_001	196	22.4278	4.63
	MaGRF12	GSMUA_Achr2P22240_001	258	29.8265	5.88
	MaGRF13	GSMUA_Achr4P30650_001	232	25.9671	4.89
	MaGRF14	GSMUA_Achr3P17880_001	177	20.2758	6.41
	MaGRF15	GSMUA_Achr5P23090_001	144	14.8761	4.39
	MaGRF16	GSMUA_AchrUn_randomP24510_001	133	14.9503	4.53
	MaGRF17	GSMUA_AchrUn_randomP18060_001	132	14.72	4.52
	MaGRF18	GSMUA_Achr6P05260_001	133	14.8661	4.44
	MaGRF19	GSMUA_Achr10P26860_001	132	14.8532	4.48
	MaGRF20	GSMUA_Achr9P28460_001	133	14.8042	4.54
	MaGRF21	GSMUA_Achr2P16070_001	133	14.8342	4.55
	MaGRF22	GSMUA_Achr7P10320_001	133	14.7901	4.54
	MaGRF23	GSMUA_Achr10P24740_001	130	14.6259	4.31
	MaGRF24	GSMUA_Achr6P10320_001	130	14.5287	4.36
	MaGRF25	GSMUA_Achr10P30360_001	131	14.7769	4.31
