# Supplementary material for: Genome-Wide Identification, Phylogeny, and Expression Analyses of the 14-3-3 Family Reveal Their Involvement in the Development, Ripening, and Abiotic Stress Response in Banana
Source: Front Plant Sci. 2016 Sep 22;7:1442. doi: 10.3389/fpls.2016.01442 (PMC5031707; doi:10.3389/fpls.2016.01442)
Supplement: Table S3 — Expression data of the banana 14-3-3 genes in different tissues of BX and FJ. [file Table3.XLSX]

## Sheet: Sheet1
Table S3. The expression data of the banana 14-3-3 genes in different tissues of BX and FJ varieties
	Gene	BX-root			BX-leaf			BX-fruit			FJ-root			FJ-leaf			FJ-fruit
		Repeat1	Repeat2	Average	Repeat1	Repeat2	Average	Repeat1	Repeat2	Average	Repeat1	Repeat2	Average	Repeat1	Repeat2	Average	Repeat1	Repeat2	Average
	MaGRF1	27.5393	28.1277	27.8335	242.834	262.363	252.599	66.1525	65.0712	65.6118	4.41053	5.18512	4.79782	0.503717	1.15222	0.82797	2.27902	1.75127	2.01514
	MaGRF2	18.0035	16.3031	17.1533	15.885	14.5101	15.1976	17.6658	16.3052	16.9855	25.2383	24.6172	24.9277	21.6793	20.2084	20.9439	38.3872	40.5773	39.4822
	MaGRF3	36.6056	33.1639	34.8848	28.7062	30.321	29.5136	56.2043	51.2	53.7021	48.8549	47.08	47.9674	48.9349	42.1748	45.5548	60.299	63.9442	62.1216
	MaGRF5	32.255	32.0276	32.1413	3.79899	2.98922	3.3941	16.743	15.2546	15.9988	7.36894	7.31807	7.34351	1.18276	0.824041	1.0034	6.04312	6.2273	6.13521
	MaGRF6	17.9045	16.8063	17.3554	16.2815	19.6897	17.9856	6.12983	4.68733	5.40858	9.21061	8.92625	9.06843	0.33403	0.191497	0.262764	0	0	0
	MaGRF7	10.398	11.3883	10.8932	12.1191	11.6905	11.9048	6.42727	8.02174	7.2245	12.3878	14.534	13.4609	14.258	14.363	14.3105	3.76033	2.59534	3.17784
	MaGRF8	0	0.0860523	0.086052	0	0	0	0	0	0	0.0572553	0.114824	0.08604	0.0530967	0	0.053097	0	0	0
	MaGRF9	0.888094	1.12266	1.00538	0.555836	0.721777	0.638807	0.307773	0.536244	0.422008	0	0	0	0	0	0	0	0	0
	MaGRF10	267.847	276.009	271.928	325.696	343.561	334.629	557.415	543.403	550.409	12.9166	12.0317	12.4741	4.22396	4.64888	4.43642	2.6991	2.83884	2.76897
	MaGRF11	87.5663	93.0381	90.3022	4.6845	4.52474	4.60462	25.1977	28.3022	26.75	196.302	185.391	190.847	15.3936	15.1026	15.2481	226.244	227.73	226.987
	MaGRF12	4.41828	2.97148	3.69488	5.44591	4.99673	5.22132	9.82651	9.30462	9.56556	8.59011	8.25473	8.42242	2.29186	2.50549	2.39867	12.4311	12.8277	12.6294
	MaGRF13	59.381	56.9489	58.1649	15.0175	13.6764	14.3469	59.8276	60.8288	60.3282	30.3663	29.3797	29.873	4.45201	4.4311	4.44155	25.2867	27.8247	26.5557
	MaGRF14	0	0	0	0	0	0	0	0.110342	0.110342	0	0	0	0	0	0	0	0	0
	MaGRF15	62.2037	64.9469	63.5753	13.6193	12.3956	13.0074	9.63864	9.51516	9.5769	0	0.0836331	0.083633	19.7234	20.0206	19.872	0	0	0
	MaGRF16	10.8275	10.1121	10.4698	2.28508	2.55581	2.42045	2.99491	3.11901	3.05696	36.0704	37.3405	36.7055	8.42763	8.19432	8.31097	34.8569	34.2806	34.5687
	MaGRF18	67.476	60.7275	64.1017	10.8198	10.9107	10.8653	10.8839	10.8651	10.8745	38.4115	36.6398	37.5257	6.33944	5.98155	6.16049	1.35625	2.21288	1.78456
	MaGRF19	28.0489	28.4241	28.2365	27.6214	30.9067	29.264	28.0297	25.6886	26.8591	10.5896	8.37521	9.4824	4.70274	5.68946	5.1961	27.0789	25.4056	26.2423
	MaGRF22	166.163	165.246	165.705	99.8316	106.564	103.198	305.204	300.819	303.012	241.674	240.489	241.082	98.7702	95.5449	97.1576	290.328	306.027	298.178
	MaGRF23	100.912	109.879	105.395	17.6088	17.6263	17.6175	35.3666	34.2189	34.7928	130.891	129.558	130.225	18.2145	15.8282	17.0213	44.1009	46.2403	45.1706
	MaGRF24	161.36	173.044	167.202	65.0333	70.9323	67.9828	181.212	167.449	174.33	0	0	0	0.178288	0	0.178288	0	0	0
	MaGRF25	113.57	128.065	120.817	149.534	151.32	150.427	62.4781	59.2687	60.8734	46.3133	41.8932	44.1032	60.1782	52.0598	56.119	46.5673	47.7981	47.1827
