# Supplementary material for: Genome-Wide Identification, Phylogeny, and Expression Analyses of the 14-3-3 Family Reveal Their Involvement in the Development, Ripening, and Abiotic Stress Response in Banana
Source: Front Plant Sci. 2016 Sep 22;7:1442. doi: 10.3389/fpls.2016.01442 (PMC5031707; doi:10.3389/fpls.2016.01442)
Supplement: Table S4 — Expression data of the banana 14-3-3 genes in different stages of fruit development and ripening in BX and FJ. [file Table4.XLSX]

## Sheet: Sheet1
Table S4. The expression data of the banana 14-3-3 genes in different stages of fruit development and ripening in BX and FJ varieties
	Gene	BX-0DAF			BX-20DAF			BX-80DAF			BX-8DPH			BX-14DPH			FJ-0DAF			FJ-20DAF			FJ-80DAF			FJ-3DPH			FJ-6DPH
		Repeat1	Repeat2	Average	Repeat1	Repeat2	Average	Repeat1	Repeat2	Average	Repeat1	Repeat2	Average	Repeat1	Repeat2	Average	Repeat1	Repeat2	Average	Repeat1	Repeat2	Average	Repeat1	Repeat2	Average	Repeat1	Repeat2	Average	Repeat1	Repeat2	Average
	MaGRF1	75.6033	80.8964	78.2498	68.7131	65.2708	66.9919	66.1525	65.0712	65.6118	6.71147	8.44902	7.58025	2.64206	2.42081	2.53144	35.9542	35.367	35.6606	6.31963	6.18874	6.25418	2.27902	1.75127	2.01514	2.53845	3.39989	2.96917	0	0	0
	MaGRF2	56.4582	52.1784	54.3183	59.404	56.1571	57.7805	17.6658	16.3052	16.9855	25.1123	23.8217	24.467	31.8577	33.8588	32.8582	58.7726	58.3921	58.5824	52.9656	56.6943	54.8299	38.3872	40.5773	39.4822	35.6695	36.1937	35.9316	13.0906	12.0504	12.5705
	MaGRF3	55.61	53.1751	54.3926	58.7721	56.2215	57.4968	56.2043	51.2	53.7021	35.8917	39.1518	37.5218	39.2668	38.1747	38.7208	47.3157	47.7563	47.5359	55.0571	54.4786	54.7679	60.299	63.9442	62.1216	46.6072	47.2695	46.9383	24.2742	23.1918	23.733
	MaGRF5	46.66	44.0427	45.3514	53.6097	49.9101	51.7599	16.743	15.2546	15.9988	34.0656	35.8202	34.9429	29.457	31.01	30.2335	64.4488	64.3609	64.4048	6.49239	5.45681	5.9746	6.04312	6.2273	6.13521	6.39388	6.04785	6.22086	2.74348	2.23283	2.48816
	MaGRF6	25.4749	24.009	24.742	27.055	26.209	26.632	6.12983	4.68733	5.40858	4.26562	2.36119	3.3134	9.70294	10.2811	9.992	38.0776	40.5603	39.319	4.27627	4.88565	4.58096	0	0	0	0.048877	0.0488003	0.048839	0.0474368	0	0.047437
	MaGRF7	15.476	16.3386	15.9073	24.3257	22.4493	23.3875	6.42727	8.02174	7.2245	5.34661	5.45525	5.40093	1.47311	1.71031	1.59171	19.4333	20.2384	19.8359	16.113	14.0639	15.0884	3.76033	2.59534	3.17784	6.1821	5.87421	6.02815	1.15941	0.480382	0.819896
	MaGRF8	0	0	0	0.043472	0	0.043472	0	0	0	0	0	0	0	0	0	0.0980301	0	0.09803	0	0	0	0	0	0	0	0	0	0	0	0
	MaGRF9	13.0997	11.8529	12.4763	3.61747	3.29301	3.45524	0.307773	0.536244	0.422008	0.223288	0.422026	0.322657	7.25651	7.78719	7.52185	1.55545	1.68902	1.62223	0	0	0	0	0	0	0	0	0	0	0	0
	MaGRF10	158.378	163.87	161.124	181.369	178.546	179.957	557.415	543.403	550.409	82.7044	84.4135	83.559	15.0356	15.0611	15.0484	169.589	165.665	167.627	11.408	11.9413	11.6746	2.6991	2.83884	2.76897	5.97316	5.448	5.71058	16.7334	16.3268	16.5301
	MaGRF11	95.8996	94.7023	95.301	117.572	112.934	115.253	25.1977	28.3022	26.75	27.6404	28.3415	27.991	5.13057	5.57183	5.3512	114.271	121.157	117.714	81.7844	83.4959	82.6401	226.244	227.73	226.987	208.111	213.003	210.557	35.7205	40.2408	37.9806
	MaGRF12	37.6321	38.2833	37.9577	43.8953	42.6983	43.2968	9.82651	9.30462	9.56556	4.02941	3.25415	3.64178	1.14421	1.46898	1.30659	34.9744	35.2994	35.1369	32.2693	36.8069	34.5381	12.4311	12.8277	12.6294	12.7251	13.5295	13.1273	3.83388	3.6132	3.72354
	MaGRF13	118.635	115.35	116.993	126.592	121.951	124.271	59.8276	60.8288	60.3282	77.0647	72.1345	74.5996	21.555	20.4567	21.0058	86.0444	79.1379	82.5912	23.9508	23.3938	23.6723	25.2867	27.8247	26.5557	31.1968	30.7504	30.9736	9.23783	11.4608	10.3493
	MaGRF14	0	0	0	0.0599275	0	0.059927	0	0.110342	0.110342	0	0	0	0	0.0557597	0.05576	0	0	0	0	0	0	0	0	0	0	0	0	0	0	0
	MaGRF15	33.3707	35.4202	34.3954	26.3416	26.0434	26.1925	9.63864	9.51516	9.5769	22.7826	22.6949	22.7388	167.864	171.519	169.692	28.9378	26.1279	27.5329	0.22216	0.263971	0.243065	0	0	0	0	0	0	0	0.0796455	0.079645
	MaGRF16	19.3561	17.8031	18.5796	20.1855	19.7003	19.9429	2.99491	3.11901	3.05696	6.05595	5.5348	5.79538	5.89762	6.02401	5.96081	60.6183	61.268	60.9432	70.9636	72.0898	71.5267	34.8569	34.2806	34.5687	33.5747	34.4525	34.0136	10.2085	11.9352	11.0718
	MaGRF18	100.415	93.6893	97.0523	57.8348	53.4105	55.6227	10.8839	10.8651	10.8745	13.6983	12.6174	13.1578	10.3575	10.2911	10.3243	35.5307	37.968	36.7494	14.3934	15.5826	14.988	1.35625	2.21288	1.78456	6.02952	6.94622	6.48787	0.262584	0.388562	0.325573
	MaGRF19	72.0859	63.7078	67.8969	61.4461	57.7457	59.5959	28.0297	25.6886	26.8591	43.674	43.0477	43.3608	8.99068	9.31454	9.15261	95.4561	94.5803	95.0182	9.94785	7.83598	8.89192	27.0789	25.4056	26.2423	29.5815	27.0172	28.2993	6.95747	6.83647	6.89697
	MaGRF22	306.188	289.489	297.839	263.306	252.727	258.017	305.204	300.819	303.012	376.878	387.919	382.398	174.811	180.664	177.737	243.795	241.078	242.436	199.308	201.03	200.169	290.328	306.027	298.178	290.428	292.362	291.395	79.3003	84.0243	81.6623
	MaGRF23	50.7421	51.6589	51.2005	66.3544	63.5012	64.9278	35.3666	34.2189	34.7928	18.4459	17.1078	17.7768	16.5098	16.8891	16.6994	60.8033	61.778	61.2906	49.78	52.5349	51.1574	44.1009	46.2403	45.1706	42.4957	38.1955	40.3456	12.6657	12.5512	12.6085
	MaGRF24	148.745	143	145.872	172.145	149.8	160.972	181.212	167.449	174.33	144.225	149.741	146.983	42.9039	43.9905	43.4472	436.176	437.552	436.864	0.136557	0	0.136557	0	0	0	0	0	0	0	0	0
	MaGRF25	212.154	194.899	203.526	243.909	231.113	237.511	62.4781	59.2687	60.8734	31.2541	31.3209	31.2875	1.50852	1.30625	1.40739	195.563	205.282	200.422	91.1375	95.0717	93.1046	46.5673	47.7981	47.1827	47.672	53.9435	50.8077	2.67864	3.6995	3.18907
