# Supplementary material for: Genome-Wide Identification, Phylogeny, and Expression Analyses of the 14-3-3 Family Reveal Their Involvement in the Development, Ripening, and Abiotic Stress Response in Banana
Source: Front Plant Sci. 2016 Sep 22;7:1442. doi: 10.3389/fpls.2016.01442 (PMC5031707; doi:10.3389/fpls.2016.01442)
Supplement: Table S5 — Expression data (log2-based values) of the banana 14-3-3 genes after various abiotic stress treatment in BX and FJ. [file Table5.XLSX]

## Sheet: Sheet1
Table S5. The expression data (log2-based values) of the banana 14-3-3 genes after various abiotic stress treatment in BX and FJ
Gene	BX-cold			BX-salt			BX-0smotic			FJ-cold			FJ-salt			FJ-0smotic
	Repeat1	Repeat2	Average	Repeat1	Repeat2	Average	Repeat1	Repeat2	Average	Repeat1	Repeat2	Average	Repeat1	Repeat2	Average	Repeat1	Repeat2	Average
MaGRF1	-0.35208	-0.26325	-0.30767	-0.64407	-0.75444	-0.699257	-0.45503	-0.22595	-0.34049	-0.11688	1.15345	0.518284	0.268574	0.297162	0.282868	-2.25666	-0.77521	-0.77521
MaGRF2	-0.25065	-0.44797	-0.34931	0.054799	0.24717	0.150985	0.212561	0.394079	0.30332	-0.787	-0.79913	-0.79306	-0.02887	0.030367	0.000746	0.258618	0.460886	0.460886
MaGRF3	-0.06295	-0.23781	-0.15038	-0.02436	-0.13406	-0.0792097	0.73748	0.412652	0.575066	-0.72023	-0.70859	-0.71441	0.015576	-0.1322	-0.05831	0.09939	0.264905	0.264905
MaGRF5	0.396246	-0.0611	0.167573	0.201267	0.689653	0.44546	-0.78553	0.346504	-0.21951	-0.73603	-0.19861	-0.46732	-0.36467	-0.56746	-0.46606	-0.92162	-1.54869	-1.54869
MaGRF6	-0.64444	-0.7968	-0.72062	-0.06857	-0.25379	-0.161182	0.338004	0.612609	0.475306	0.413561	1.65624	1.0349	0.753214	-0.41787	0.167672	2.28687	1.6009	1.6009
MaGRF7	0.408882	0.067734	0.238308	0.077852	-0.08749	-0.0048192	-0.05485	0.111985	0.028569	-0.14941	0.199274	0.024934	0.068334	0.078693	0.073514	0.02625	-0.00043	-0.00043
MaGRF8	0	0	0	0	0	0	0	0	0	0	0.210484	0.105242	0	0	0	0	0	0
MaGRF9	1.28227	0.977691	1.12998	0.157943	0.667978	0.412961	-0.75365	-0.11705	-0.43535	0	0	0	0	0	0	0	0	0
MaGRF10	-0.34315	-0.42293	-0.38304	-0.58906	-0.53917	-0.564116	-1.31785	-1.05424	-1.18605	-0.4721	-0.71694	-0.59452	-0.4631	-0.32543	-0.39426	0.567184	0.343011	0.343011
MaGRF11	0.365372	-0.05368	0.155846	-0.06454	0.68261	0.309035	-0.1429	-0.41857	-0.28074	-0.10364	0.301778	0.099068	0.191287	-0.10748	0.041903	0.109869	0.303824	0.303824
MaGRF12	1.04491	0.714279	0.879594	0.178438	0.163268	0.170853	0.950158	1.06879	1.00947	1.63657	1.57957	1.60807	-0.1568	0.073771	-0.04151	2.3241	2.07145	2.07145
MaGRF13	0.100209	-0.4127	-0.15625	0.2631	0.338517	0.300808	0.017385	-0.17269	-0.07765	-0.70686	-0.2556	-0.48123	0.024743	0.345512	0.185128	0.4522	0.563893	0.563893
MaGRF15	0.577487	0.004994	0.29124	1.00697	1.01899	1.01298	0.998173	0.956339	0.977256	-1.58616	-1.9618	-1.77398	-0.03297	0.157034	0.062032	-1.70135	-1.63935	-1.63935
MaGRF16	0.254889	0.739667	0.497278	0.160443	0.191247	0.175845	0.35041	0.849825	0.600117	-0.50587	0.040604	-0.23263	-0.01552	-0.19151	-0.10352	-0.67846	-0.56727	-0.56727
MaGRF18	0.060034	-0.45853	-0.19925	0.464955	0.29138	0.378167	1.68076	1.45409	1.56742	-0.05004	-0.33316	-0.1916	0.059748	-0.12783	-0.03404	0.43263	0.629901	0.629901
MaGRF19	0.023611	-0.23876	-0.10757	0.101784	0.00769	0.0547368	-0.26253	0.228706	-0.01691	-0.95979	-0.85097	-0.90538	-0.41085	-0.44396	-0.42741	0.135802	-0.23388	-0.23388
MaGRF22	0.030858	-0.11766	-0.0434	0.345744	0.227394	0.286569	0.530319	0.740279	0.635299	-0.47895	-0.43406	-0.4565	-0.04562	0.000743	-0.02244	0.354671	0.601418	0.601418
MaGRF23	0.043107	-0.00072	0.021194	0.080665	0.022548	0.0516063	-0.13867	-0.28744	-0.21305	-0.29936	-0.24966	-0.27451	0.032456	-0.17546	-0.0715	-0.26255	-0.14764	-0.14764
MaGRF24	0.208326	0.225903	0.217115	0.296874	0.170727	0.2338	-0.18817	0.249435	0.030631	0	0	0	0	0	0	0	0	0
MaGRF25	-0.2991	-0.36806	-0.33358	-0.10651	-0.24937	-0.177938	0.100684	0.748471	0.424577	-0.74701	-0.46776	-0.60738	-0.4002	-0.46711	-0.43365	0.727876	0.783209	0.783209
