# Supplementary material for: Genome-Wide Identification, Phylogeny, and Expression Analyses of the 14-3-3 Family Reveal Their Involvement in the Development, Ripening, and Abiotic Stress Response in Banana
Source: Front Plant Sci. 2016 Sep 22;7:1442. doi: 10.3389/fpls.2016.01442 (PMC5031707; doi:10.3389/fpls.2016.01442)
Supplement: Table S6 — The primer sequences used for qRT-PCR. [file Table6.XLSX]

## Sheet: Sheet1
Table S6. The primer sequences used for qRT-PCR
Gene	Forward primers(5’-3’)	Reverse primers(5’-3’)
MaGRF3	AAGGGCATGTCACCTTGC	CTTCACCTGCGCCACTCT
MaGRF16	CACCTGATCGTGCTTGCAG	CTCCCCAGCATCCTCAGTT
MaGRF25	GCTAGGTTTGGCGCTGAAT	ATCTACGCCATCCTCCTGC
